# Supplementary material for: Zinc-encapsulating covalent organic frameworks for enhanced chemiresistive NH3 sensing at room temperature
Source: RSC Adv. 2025 May 19;15(21):16708–23. doi: 10.1039/d5ra01430a (PMC12087901; doi:10.1039/d5ra01430a)
Supplement: RA-015-D5RA01430A-s001 [file RA-015-D5RA01430A-s001.cif]

#======================================================================
# CRYSTAL DATA
#----------------------------------------------------------------------
data_VESTA_phase_1

_chemical_name_common                  ' C                 12.07840000  -12.94'
_cell_length_a                         27.355749
_cell_length_b                         27.355749
_cell_length_c                         27.355749
_cell_angle_alpha                      90.000000
_cell_angle_beta                       90.000000
_cell_angle_gamma                      90.000000
_cell_volume                           1.000000
_space_group_name_H-M_alt              'P 1'
_space_group_IT_number                 1

loop_
_space_group_symop_operation_xyz
   'x, y, z'

loop_
   _atom_site_label
   _atom_site_occupancy
   _atom_site_fract_x
   _atom_site_fract_y
   _atom_site_fract_z
   _atom_site_adp_type
   _atom_site_U_iso_or_equiv
   _atom_site_type_symbol
   C1         1.0     0.436843     0.439225     0.500000    Uiso  ? C
   C2         1.0     0.394735     0.512153     0.500000    Uiso  ? C
   C3         1.0     0.394735     0.414916     0.500000    Uiso  ? C
   C4         1.0     0.352631     0.487844     0.500000    Uiso  ? C
   C5         1.0     0.352631     0.439225     0.500000    Uiso  ? C
   O1         1.0     0.394735     0.560772     0.500000    Uiso  ? O
   C6         1.0     0.394731     0.366297     0.500000    Uiso  ? C
   O2         1.0     0.478948     0.414916     0.500000    Uiso  ? O
   C7         1.0     0.478948     0.512153     0.500000    Uiso  ? C
   N1         1.0     0.521052     0.487847     0.500000    Uiso  ? N
   C8         1.0     0.310526     0.512153     0.500000    Uiso  ? C
   N2         1.0     0.310526     0.560772     0.500000    Uiso  ? N
   O3         1.0     0.310526     0.414916     0.500000    Uiso  ? O
   N3         1.0     0.352627     0.341991     0.500000    Uiso  ? N
   C9         1.0     0.268422     0.585081     0.500000    Uiso  ? C
   C10        1.0     0.226313     0.560772     0.500000    Uiso  ? C
   C11        1.0     0.268418     0.633703     0.500000    Uiso  ? C
   C12        1.0     0.184209     0.585084     0.500000    Uiso  ? C
   C13        1.0     0.226313     0.658013     0.500000    Uiso  ? C
   C14        1.0     0.184209     0.633703     0.500000    Uiso  ? C
   C15        1.0     0.563157     0.512156     0.500000    Uiso  ? C
   C16        1.0     0.563157     0.560775     0.500000    Uiso  ? C
   C17        1.0     0.605265     0.487847     0.500000    Uiso  ? C
   C18        1.0     0.605265     0.585084     0.500000    Uiso  ? C
   C19        1.0     0.647369     0.512156     0.500000    Uiso  ? C
   C20        1.0     0.647369     0.560775     0.500000    Uiso  ? C
   C21        1.0     0.352627     0.293373     0.500000    Uiso  ? C
   C22        1.0     0.394731     0.269060     0.500000    Uiso  ? C
   C23        1.0     0.310519     0.269060     0.500000    Uiso  ? C
   C24        1.0     0.394728     0.220437     0.500000    Uiso  ? C
   C25        1.0     0.310519     0.220445     0.500000    Uiso  ? C
   C26        1.0     0.352620     0.196132     0.500000    Uiso  ? C
   N4         1.0     0.689474     0.585084     0.500000    Uiso  ? N
   N5         1.0     0.142104     0.658013     0.500000    Uiso  ? N
   H1         1.0     0.142108     0.706631     0.500000    Uiso  ? H
   H2         1.0     0.100000     0.633707     0.500000    Uiso  ? H
   H3         1.0     0.352631     0.585081     0.500000    Uiso  ? H
   H4         1.0     0.521052     0.439229     0.500000    Uiso  ? H
   H5         1.0     0.310522     0.366300     0.500000    Uiso  ? H
   N6         1.0     0.352620     0.147513     0.500000    Uiso  ? N
   C27        1.0     0.731578     0.560775     0.500000    Uiso  ? C
   C28        1.0     0.773687     0.585081     0.500000    Uiso  ? C
   C29        1.0     0.857895     0.633700     0.500000    Uiso  ? C
   C30        1.0     0.857895     0.585081     0.500000    Uiso  ? C
   C31        1.0     0.815787     0.658009     0.500000    Uiso  ? C
   C32        1.0     0.815787     0.560772     0.500000    Uiso  ? C
   C33        1.0     0.773687     0.633700     0.500000    Uiso  ? C
   H6         1.0     0.689474     0.633703     0.500000    Uiso  ? H
   C34        1.0     0.900000     0.560772     0.500000    Uiso  ? C
   O4         1.0     0.815787     0.512153     0.500000    Uiso  ? O
   N7         1.0     0.900000     0.512153     0.500000    Uiso  ? N
   C35        1.0     0.815787     0.706627     0.500000    Uiso  ? C
   N8         1.0     0.857892     0.730941     0.500000    Uiso  ? N
   O5         1.0     0.900000     0.658013     0.500000    Uiso  ? O
   O6         1.0     0.731578     0.658009     0.500000    Uiso  ? O
   H7         1.0     0.899996     0.706631     0.500000    Uiso  ? H
   C36        1.0     0.857892     0.779559     0.500000    Uiso  ? C
   C37        1.0     0.815787     0.803868     0.500000    Uiso  ? C
   C38        1.0     0.899996     0.803872     0.500000    Uiso  ? C
   C39        1.0     0.815787     0.852487     0.500000    Uiso  ? C
