# Supplementary material for: Zinc-encapsulating covalent organic frameworks for enhanced chemiresistive NH3 sensing at room temperature
Source: RSC Adv. 2025 May 19;15(21):16708–23. doi: 10.1039/d5ra01430a (PMC12087901; doi:10.1039/d5ra01430a)
Supplement: RA-015-D5RA01430A-s002 [file RA-015-D5RA01430A-s002.cif]

#======================================================================
# CRYSTAL DATA
#----------------------------------------------------------------------
data_VESTA_phase_1

_chemical_name_common                  ' C                  6.01611200   -1.12'
_cell_length_a                         27.058439
_cell_length_b                         27.058439
_cell_length_c                         27.058439
_cell_angle_alpha                      90.000000
_cell_angle_beta                       90.000000
_cell_angle_gamma                      90.000000
_cell_volume                           1.000000
_space_group_name_H-M_alt              'P 1'
_space_group_IT_number                 1

loop_
_space_group_symop_operation_xyz
   'x, y, z'

loop_
   _atom_site_label
   _atom_site_occupancy
   _atom_site_fract_x
   _atom_site_fract_y
   _atom_site_fract_z
   _atom_site_adp_type
   _atom_site_U_iso_or_equiv
   _atom_site_type_symbol
   C1         1.0     0.739737     0.482531     0.502355    Uiso  ? C
   C2         1.0     0.772255     0.443407     0.506325    Uiso  ? C
   H1         1.0     0.811566     0.451155     0.509554    Uiso  ? H
   N1         1.0     0.793958     0.605683     0.421091    Uiso  ? N
   C3         1.0     0.760000     0.535241     0.503932    Uiso  ? C
   C4         1.0     0.728599     0.569873     0.473338    Uiso  ? C
   C5         1.0     0.745461     0.599275     0.436666    Uiso  ? C
   H2         1.0     0.719273     0.622098     0.416415    Uiso  ? H
   H3         1.0     0.821847     0.585754     0.435561    Uiso  ? H
   N2         1.0     0.568010     0.542484     0.485000    Uiso  ? N
   C6         1.0     0.674492     0.569072     0.487412    Uiso  ? C
   C7         1.0     0.653935     0.516754     0.490943    Uiso  ? C
   C8         1.0     0.604370     0.507379     0.488949    Uiso  ? C
   C9         1.0     0.516758     0.534085     0.480537    Uiso  ? C
   C10        1.0     0.484466     0.574738     0.484033    Uiso  ? C
   C11        1.0     0.496332     0.486913     0.472551    Uiso  ? C
   H4         1.0     0.499459     0.611448     0.490282    Uiso  ? H
   H5         1.0     0.592408     0.469248     0.491083    Uiso  ? H
   H6         1.0     0.519778     0.454688     0.468832    Uiso  ? H
   O1         1.0     0.289369     0.448567     0.459452    Uiso  ? O
   N3         1.0     0.361981     0.512878     0.467721    Uiso  ? N
   C12        1.0     0.257925     0.484779     0.462421    Uiso  ? C
   C13        1.0     0.275183     0.535707     0.465240    Uiso  ? C
   C14        1.0     0.324673     0.546944     0.468048    Uiso  ? C
   C15        1.0     0.412925     0.521599     0.472218    Uiso  ? C
   C16        1.0     0.445327     0.480971     0.468654    Uiso  ? C
   C17        1.0     0.433473     0.568812     0.479981    Uiso  ? C
   H7         1.0     0.430302     0.444300     0.462385    Uiso  ? H
   H8         1.0     0.335634     0.585445     0.470524    Uiso  ? H
   H9         1.0     0.410144     0.601185     0.483225    Uiso  ? H
   N4         1.0     0.127498     0.585706     0.552507    Uiso  ? N
   C18        1.0     0.237276     0.577316     0.463678    Uiso  ? C
   C19        1.0     0.190397     0.563393     0.490711    Uiso  ? C
   C20        1.0     0.171314     0.592456     0.526560    Uiso  ? C
   H10        1.0     0.190819     0.626053     0.536891    Uiso  ? H
   N5         1.0     0.142057     0.411649     0.452355    Uiso  ? N
   C21        1.0     0.167107     0.515603     0.473375    Uiso  ? C
   C22        1.0     0.204883     0.475118     0.462764    Uiso  ? C
   C23        1.0     0.189631     0.427620     0.453784    Uiso  ? C
   H11        1.0     0.217504     0.399613     0.447011    Uiso  ? H
   H12        1.0     0.121287     0.605151     0.583585    Uiso  ? H
   H13        1.0     0.134095     0.375979     0.445355    Uiso  ? H
   N6         1.0     0.759971     0.394904     0.506577    Uiso  ? N
   H14        1.0     0.785927     0.368314     0.508533    Uiso  ? H
   H15        1.0     0.228464     0.585938     0.424685    Uiso  ? H
   H16        1.0     0.322401     0.461471     0.460510    Uiso  ? H
   H17        1.0     0.672541     0.437368     0.497493    Uiso  ? H
   O2         1.0     0.133089     0.497768     0.509675    Uiso  ? O
   H18        1.0     0.100000     0.500217     0.497111    Uiso  ? H
   O3         1.0     0.810350     0.534985     0.487877    Uiso  ? O
   H19        1.0     0.831456     0.543979     0.514940    Uiso  ? H
   O4         1.0     0.646731     0.597044     0.452200    Uiso  ? O
   H20        1.0     0.651156     0.631686     0.458455    Uiso  ? H
   O5         1.0     0.864521     0.454389     0.444081    Uiso  ? O
   H21        1.0     0.900000     0.454389     0.444081    Uiso  ? H
   H22        1.0     0.852678     0.487833     0.444081    Uiso  ? H
   H23        1.0     0.464754     0.515835     0.479919    Uiso  ? H
