# Supplementary material for: Zinc-encapsulating covalent organic frameworks for enhanced chemiresistive NH3 sensing at room temperature
Source: RSC Adv. 2025 May 19;15(21):16708–23. doi: 10.1039/d5ra01430a (PMC12087901; doi:10.1039/d5ra01430a)
Supplement: RA-015-D5RA01430A-s003 [file RA-015-D5RA01430A-s003.cif]

#======================================================================
# CRYSTAL DATA
#----------------------------------------------------------------------
data_VESTA_phase_1

_chemical_name_common                  ' O                 -5.66461300    2.58'
_cell_length_a                         24.644068
_cell_length_b                         24.644068
_cell_length_c                         24.644068
_cell_angle_alpha                      90.000000
_cell_angle_beta                       90.000000
_cell_angle_gamma                      90.000000
_cell_volume                           1.000000
_space_group_name_H-M_alt              'P 1'
_space_group_IT_number                 1

loop_
_space_group_symop_operation_xyz
   'x, y, z'

loop_
   _atom_site_label
   _atom_site_occupancy
   _atom_site_fract_x
   _atom_site_fract_y
   _atom_site_fract_z
   _atom_site_adp_type
   _atom_site_U_iso_or_equiv
   _atom_site_type_symbol
   C1         1.0     0.238325     0.554104     0.500060    Uiso  ? C
   C2         1.0     0.180495     0.543096     0.500056    Uiso  ? C
   C3         1.0     0.142620     0.585187     0.500115    Uiso  ? C
   H1         1.0     0.100000     0.574101     0.500107    Uiso  ? H
   O1         1.0     0.108036     0.478662     0.499989    Uiso  ? O
   N1         1.0     0.128900     0.373146     0.499865    Uiso  ? N
   C4         1.0     0.159554     0.487680     0.499989    Uiso  ? C
   C5         1.0     0.198034     0.442980     0.499926    Uiso  ? C
   C6         1.0     0.180530     0.389114     0.499869    Uiso  ? C
   H2         1.0     0.211429     0.357736     0.499826    Uiso  ? H
   H3         1.0     0.100062     0.402905     0.499907    Uiso  ? H
   O2         1.0     0.290070     0.412433     0.499859    Uiso  ? O
   N2         1.0     0.370594     0.482539     0.499925    Uiso  ? N
   C7         1.0     0.256332     0.452546     0.499920    Uiso  ? C
   C8         1.0     0.275945     0.508202     0.499986    Uiso  ? C
   C9         1.0     0.331152     0.520129     0.499985    Uiso  ? C
   C10        1.0     0.427234     0.490999     0.499919    Uiso  ? C
   C11        1.0     0.460985     0.444943     0.499910    Uiso  ? C
   C12        1.0     0.451132     0.542799     0.499919    Uiso  ? C
   H4         1.0     0.442999     0.404756     0.499905    Uiso  ? H
   H5         1.0     0.342462     0.562634     0.500040    Uiso  ? H
   H6         1.0     0.426550     0.579218     0.499917    Uiso  ? H
   H7         1.0     0.355720     0.443414     0.499883    Uiso  ? H
   O3         1.0     0.678436     0.580404     0.499835    Uiso  ? O
   N3         1.0     0.597782     0.510395     0.499921    Uiso  ? N
   C13        1.0     0.712066     0.540205     0.499908    Uiso  ? C
   C14        1.0     0.692437     0.484598     0.499985    Uiso  ? C
   C15        1.0     0.637214     0.472791     0.499987    Uiso  ? C
   C16        1.0     0.541139     0.501944     0.499917    Uiso  ? C
   C17        1.0     0.507388     0.547999     0.499919    Uiso  ? C
   C18        1.0     0.517240     0.450144     0.499907    Uiso  ? C
   H8         1.0     0.525374     0.588187     0.499923    Uiso  ? H
   H9         1.0     0.625908     0.430278     0.500050    Uiso  ? H
   H10        1.0     0.541825     0.413728     0.499894    Uiso  ? H
   H11        1.0     0.612657     0.549512     0.499873    Uiso  ? H
   O4         1.0     0.711948     0.389676     0.500137    Uiso  ? O
   N4         1.0     0.877044     0.407756     0.500160    Uiso  ? N
   C19        1.0     0.729826     0.438329     0.500068    Uiso  ? C
   C20        1.0     0.788053     0.449760     0.500070    Uiso  ? C
   C21        1.0     0.823038     0.405262     0.500146    Uiso  ? C
   H12        1.0     0.804630     0.365251     0.500198    Uiso  ? H
   O5         1.0     0.860459     0.514110     0.500005    Uiso  ? O
   N5         1.0     0.839595     0.619673     0.499835    Uiso  ? N
   C22        1.0     0.808544     0.504885     0.499998    Uiso  ? C
   C23        1.0     0.770414     0.549759     0.499915    Uiso  ? C
   C24        1.0     0.787988     0.603584     0.499840    Uiso  ? C
   H13        1.0     0.757059     0.634932     0.499782    Uiso  ? H
   H14        1.0     0.868598     0.590123     0.499890    Uiso  ? H
   H15        1.0     0.900000     0.373870     0.500219    Uiso  ? H
   H16        1.0     0.894227     0.445418     0.500111    Uiso  ? H
   H17        1.0     0.849584     0.659368     0.499780    Uiso  ? H
   H18        1.0     0.118772     0.333485     0.499826    Uiso  ? H
   N6         1.0     0.154626     0.637893     0.500181    Uiso  ? N
   H19        1.0     0.125365     0.666515     0.500220    Uiso  ? H
   H20        1.0     0.194803     0.648010     0.500194    Uiso  ? H
   H21        1.0     0.486328     0.498177     0.499977    Uiso  ? H
